# Supplementary material for: Elucidating Mechanisms of Tolerance to Salmonella Typhimurium across Long-Term Infections Using the Collaborative Cross
Source: mBio. 2022 Jul 26;13(4):e01120-22. doi: 10.1128/mbio.01120-22 (PMC9426527; doi:10.1128/mbio.01120-22)
Supplement: TABLE S2 [file mbio.01120-22-s0004.xlsx]

## Sheet: S2A Table
	CC001		CC002		CC003		CC006		CC011		CC015		CC017		CC024		CC038		CC041		CC043		CC045		CC051		CC053		CC057		CC058		CC072		CC078
CBC Parameter	Mean	SD	Mean	SD	Mean	SD	Mean	SD	Mean	SD	Mean	SD	Mean	SD	Mean	SD	Mean	SD	Mean	SD	Mean	SD	Mean	SD	Mean	SD	Mean	SD	Mean	SD	Mean	SD	Mean	SD	Mean	SD
WBC 10^9/l	5.72333	2.49258	11.65	3.74249	11.702	8.56946	2.78167	8.77943	13.7728	11.9092	1.676	2.87794	6.04714	7.55948	2.52667	4.21002	5.58167	4.0188	8.94	6.22337	0.516667	3.76078	12.786	12.3051	1.38333	5.80144	2.38167	2.8172	2.52667	3.58748	4.12944	6.19709	10.3417	5.32546	3.29667	6.99729
LYM 10^9/l	-3.865	2.24691	2.315	2.7603	-0.158	2.89899	-3.42	5.59959	-1.91278	2.49837	0.352	1.67688	0.127143	4.48547	0.516667	3.71729	0.385	1.53102	-0.914286	2.03326	-0.766667	3.45598	1.664	2.782	-1.58667	4.8553	-2.11	3.00218	0.87	3.36273	-0.86	6.30793	-0.94	1.79417	-2.62833	4.44677
MON 10^9/l	0.615	0.219977	0.485	0.475089	0.988	1.33601	0.458333	0.732159	1.64278	1.42395	0.108	0.298278	0.412857	0.470167	-0.01	0.30315	0.453333	0.268973	0.568571	0.3632	0.0666667	0.079666	1.754	2.07195	0.288333	0.418254	0.355	0.575291	0.143333	0.175233	0.232778	0.423343	0.593333	0.542168	0.48	0.921824
NEU 10^9/l	8.97667	0.925476	8.855	3.57121	10.874	8.43657	5.74333	3.75371	14.0728	9.67175	1.218	1.02546	5.51	3.55889	2.02	2.43846	4.73833	2.54313	9.28571	4.31675	1.21667	0.72995	9.368	12.1667	2.685	2.50697	4.18333	2.91209	1.51167	1.21411	4.76056	2.52886	10.6883	4.68482	5.45	6.21218
LYM% %	-67.75	8.24518	-43.6833	17.2927	-60.66	16.6242	-42.0667	18.2548	-58.2889	10.9472	-21.16	14.0724	-35.2714	22.3163	-15.9333	17.6469	-40.8833	15.5897	-62.1857	10.3868	-30.0333	21.8268	-33.24	38.9676	-21.75	17.319	-54.5	26.1379	-17.8333	18.9808	-34.1944	22.7695	-54.55	7.39804	-30.7667	28.0938
MON% %	4.2	2.34179	-0.166667	4.05644	3.68	5.4099	2.51667	2.97148	5.48889	3.96656	-0.48	3.77187	1.34286	2.52775	-0.733333	2.89194	3.5	2.84816	2.91429	2.50029	1.38333	1.77473	5.9	6.49269	1.86667	2.60282	3.53333	5.56252	1.66667	3.0943	1.10556	3.12648	1.13333	3.31461	1.66667	4.69922
NEU% %	63.5667	7.49444	43.8333	17.7066	56.98	12.5007	39.5333	16.69	52.7722	8.6036	21.62	12.5386	33.8571	21.5746	16.6333	20.1498	37.35	17.2743	59.2857	9.90529	28.65	21.2522	27.38	33.6866	19.9167	15.7881	51.2667	26.4966	16.1833	16.1182	33.0667	20.0228	53.3667	7.08905	29.0667	23.8988
RBC 10^12/l	-2.465	1.21342	0.171667	1.91894	-1.694	4.36802	-2.72667	3.14306	-1.76889	2.69142	-0.622	3.80954	0.181429	3.81692	-1.09333	1.50613	-0.916667	2.04738	-0.427143	2.27701	-2.09833	0.499576	-1.38	3.3898	-0.596667	0.893838	-2.30667	2.87038	0.263333	2.43686	1.56556	2.12349	2.10667	3.71766	-1.785	1.47392
HGB g/dl	-4.68333	1.8627	-0.966667	3.02897	-4.14	5.97394	-4.86667	5.439	-4.22778	4.69861	-0.48	5.68832	-0.428571	6.30363	-1.93333	2.83078	-2.03333	2.4873	-2.08571	3.60251	-4.08333	0.84004	-2.74	4.9369	-1.76667	1.20111	-4.3	3.83054	-0.333333	4.05545	0.861112	3.82933	2.23333	6.43387	-3.83333	2.19697
HCT %	-16.465	5.96316	-2.62667	10.6986	-14.942	23.2536	-17.8833	16.9594	-15.1922	15.7971	-3.596	15.5327	-1.42571	19.5083	-6.76333	7.71042	-7.59333	7.78357	-6.53143	9.53691	-11.3217	2.57764	-8.384	16.9977	-7.43833	4.18014	-15.5017	13.52	-2.00667	12.4316	3.80167	10.2077	7.11167	19.3696	-10.475	6.5238
MCV fl	-5.83333	2.56255	-3.66667	1.21106	-6	5.47723	-3.5	0.83666	-7	4.12311	-2.4	4.27785	-3.42857	3.45722	-1.33333	0.57735	-2.83333	4.95648	-4.71429	2.13809	-3.33333	2.16025	-2.2	1.78885	-4	1.26491	-3.5	2.58844	-4.33333	1.75119	-4	1.67332	-4.16667	1.7224	-2.5	1.87083
MCH pg	-1.71667	0.832867	-1.25	0.717635	-1.74	1.43979	-1.11667	1.54585	-2.06111	0.875278	0.16	0.95551	-0.971429	1.41858	-0.433333	0.757188	-0.833333	1.26912	-1.55714	0.890425	-1.75	0.941807	-0.72	0.481664	-0.883333	0.483391	-1.3	0.554977	-0.95	1.20457	-1.15556	1.062	-0.916667	1.08151	-1.2	0.641872
MCHC g/dl	-0.233333	0.909212	-0.35	1.42794	0.1	1.46799	-0.166667	2.8133	-0.394444	2.02121	1.44	3.85914	0.0428571	3.30195	-0.2	1.38924	-0.0666667	2.6402	-0.0571429	1.66319	-1.76667	2.86612	-0.38	0.676018	0.533333	0.717403	-0.616667	1.77276	0.3	2.71735	-0.127778	2.64537	0.483333	2.1236	-1.06667	2.06462
RDWs fl	-3.11667	3.03211	-9.51667	4.11457	3.44	3.68076	-2.98333	1.5237	0.466667	4.79009	-9.56	5.28564	-4.35714	4.87301	-3.9	3.15119	-2.48333	4.91545	-3.15714	1.55869	-2.98333	3.54086	-0.3	1.62788	-3.88333	1.88618	-4.31667	4.76756	-6.36667	2.8069	-3.16111	5.3896	-6.23333	6.01554	1.96667	6.14936
RDWc %	1.25	2.37887	-3.41667	2.11037	3.72	2.93121	-0.0833333	0.608002	2.71667	2.46247	-4.06	3.32461	-0.8	2.05913	-1.4	1.45258	-0.0666667	1.58577	0.442857	1.24614	-0.05	1.46663	0.36	1.18659	-0.366667	1.01719	-0.566667	2.57345	-1.43333	0.637704	0.0888888	2.16535	-1.68333	3.53011	1.7	2.92711
PLT 10^9/l	-139.333	264.919	-53.1667	343.365	-170.4	222.213	-64.6667	292.162	35	331.633	-25.2	83.8582	11.8571	307.542	-26	248.59	44	128.754	-175	169.108	31.1667	170.957	57.2	208.303	9.83333	214.284	-1.16667	240.278	48.1667	115.085	318.556	193.264	78.8333	167.029	104.333	327.547
PCT %	-0.07	0.195448	0.0533333	0.249132	-0.194	0.221653	-0.0133333	0.230362	0.0472222	0.255136	-0.002	0.0609918	0.0114286	0.222443	-0.02	0.156205	0.035	0.0819146	-0.142857	0.114559	0.025	0.0931128	0.056	0.11349	0.0166667	0.151614	0.00333333	0.145556	0.0283333	0.0818332	0.210556	0.131562	0.06	0.133417	0.08	0.219272
MPV fl	0.6	0.869483	2.46667	4.09862	-0.74	2.9074	0.983333	0.567157	0.766667	0.708872	0.68	0.687023	0.0142857	0.520988	-0.0666667	0.378594	0.466667	0.662319	-0.257143	1.32017	0.133333	0.63456	0.76	0.661816	0.383333	0.444597	0.166667	0.37238	0.0166667	0.515429	-0.122222	0.363726	0.166667	0.592171	0.283333	0.567157
PDWs fl	3.2	1.01193	2.5	2.59923	-5.5	6.1041	2.5	3.41877	2.84444	2.2837	1.68	0.622093	-0.557143	2.76819	-0.9	1.08167	0.4	1.17983	-2.28571	2.6498	0.183333	1.77698	1.74	3.04023	1.2	2.0871	0.316667	2.00939	-1.06667	2.09348	-2	2.02287	0.6	3.12922	0.7	2.72103
PDWc %	5	1.0469	0.0833333	7.11124	-4.84	4.38554	2.48333	4.16529	4.38889	3.4527	1.7	1.0025	-0.657143	3.82268	-1.4	1.63707	0.716667	1.91041	-3.07143	2.86747	-0.3	2.61228	2.42	4.50078	1.58333	2.94171	0.366667	3.44364	-1.75	3.74633	-2.57778	2.44137	0.783333	3.84937	1.08333	4.01916

## Sheet: S2B Table
	CC001		CC002		CC003		CC006		CC011		CC015		CC017		CC024		CC038		CC041		CC043		CC051		CC053		CC057		CC058		CC072		CC078
Cytokine	Mean	SD	Mean	SD	Mean	SD	Mean	SD	Mean	SD	Mean	SD	Mean	SD	Mean	SD	Mean	SD	Mean	SD	Mean	SD	Mean	SD	Mean	SD	Mean	SD	Mean	SD	Mean	SD	Mean	SD
ENA-78(LIX)	703.135	894.175	62.4166	376.506	-26.4617	82.4002	-835.05	79.0593	66.0514	233.614	-7.305	6.47275	-141.416	45.8998	17.9	46.8201	82.6633	78.4818	-117.75	83.2957	-86.8317	112.078	-40.2734	62.3737	-176.535	38.2102	22.2393	48.7254	83.2267	69.4161	-221.4	184.431	186.055	622.057
Eotaxin	-429.795	132.53	1992.77	3140.69	-836.906	250.855	-364.907	347.126	-157.876	264.738	27.8567	274.924	-406.184	206.439	-225.237	240.013	2777.71	1089.23	862.102	2635.35	-370.331	344.412	2101.11	3000.02	-329.78	177.184	31.545	530.198	2615.03	2938.2	34.6898	445.311	4928.28	1784.57
G-CSF/CSF-3	900.695	1425.15	155.21	76.1359	263.678	371.894	66.115	65.951	173.574	284.041	-3.95165	9.39417	56.4614	65.3964	175.992	382.999	47.2883	57.9403	232.385	256.287	36.3033	92.0175	110.895	62.6675	85.4817	206.525	61.8874	109.543	91.37	65.4546	31.8167	15.8603	124.558	132.293
GM-CSF	5.285	4.16363	14.4167	20.8486	16.83	5.72868	3.535	5.51045	1.29222	1.66247	0	0	1.00714	1.67782	19.3333	41.9278	-0.02	0	12.4724	19.4615	0.0733333	1.75605	11.5717	12.9955	2.35333	2.68414	1.13333	2.77609	1.71	2.64912	7.78	7.06272	38.826	53.1944
Gro-alpha/KC	16.4517	15.2992	76.9483	78.9183	73.5	61.7359	37.7233	34.7309	-7.27176	8.02868	2.74834	13.7539	29.85	23.6805	101.837	235.077	47.7983	40.5879	41.7917	64.6741	-4.91501	13.5463	104.09	121.908	6.16666	21.9541	15.6902	26.6	43.695	34.7538	18.2867	7.40387	193.176	121.494
IFN-alpha	0	0	0	0	0	0	0	0	0	0	0	0	0	0	13.2133	32.3659	0	0	0	0	0	0	2.11833	5.18884	0	0	0	0	0	0	0	0	0	0
IFN-gamma	357.815	404.393	1091.99	1267.6	719.778	643.718	520.673	753.936	210.964	281.478	18.68	9.39892	431.98	352.485	535.453	1058.64	463.373	656.131	-75.2691	646.284	52.0783	48.8849	220.552	389.093	93.6983	94.1452	163.783	349.033	200.63	189.15	918.27	476.851	785.665	1162.79
IL-1alpha	302.04	319.719	9.37333	4.30772	29.6317	5.74185	14.865	16.336	25.7041	44.5432	1.16	1.91979	3.90429	3.82285	8.06167	4.27165	2.87	5.62857	7.51571	2.93737	1.92167	3.49879	10.7283	7.3008	4.64167	6.4814	7.39953	7.05324	5.46667	5.05682	12.31	9.40752	6.009	5.23986
IL-1beta	6.88167	9.86812	20.1267	22.7143	21.865	13.2404	6.29667	5.12942	1.30794	1.69578	0.0483357	0.692	5.09143	2.26464	9.67	19.351	15.08	18.4908	16.666	20.756	-0.844997	0.675497	16.2817	10.3589	2.67333	3.98984	1.16357	2.60147	12.7967	11.8833	10.8667	7.40398	19.09	15.3658
IL-10	41.136	37.048	145.125	225.063	81.7483	39.9724	17.2767	42.319	34.3056	55.3572	0	0	1.34	3.54531	780.878	1902.57	0	0	13.2988	46.1949	24.11	40.609	7.14	21.0208	132.782	325.247	27.915	68.3775	0	0	59.105	61.5248	129.966	273.393
IL-12p70	0.539669	1.13387	3.21667	2.89023	5.08	3.10235	1.085	4.31207	-1.16825	0.195796	0	0	0.347143	0.691055	96.245	231.607	-0.45333	0	4.37524	9.41535	-1.41334	0.681775	-0.76	5.14312	0.101667	0.249031	-0.703097	0.436826	0.386667	0.947136	2.54167	2.88185	0	0
IL-13	0.781	1.14201	-0.236667	0.118392	5.51333	3.2853	1.30333	2.89791	0	0	0	0	0.0257143	0.0680336	0.858333	1.64269	0	0	-0.567143	2.75914	0	0	6.035	14.1032	0	0	0	0	0	0	0.983333	1.27965	5.234	7.59034
IL-15/IL-15R	71.0513	60.1787	27.225	23.6481	39.1817	12.6432	17.335	24.6396	14.2906	16.2618	0	0	4.70857	4.9086	91.2283	205.193	9.395	13.2865	11.6626	17.1194	5.54833	6.24044	17.16	15.723	9.16	10.6849	10.525	24.9143	5.02	6.68204	26.73	8.56472	18.332	24.6679
IL-17A	5.554	10.0162	51.0417	76.8627	14.1733	7.13414	4.81833	5.62012	1.24	2.39414	1.34167	3.2864	3.13714	1.76884	13.78	24.2543	57.81	56.9362	37.6733	59.1079	-2.80334	1.10554	34.83	32.4465	-0.350001	3.10826	1.9	3.02026	35.1667	32.9566	10.2367	4.0982	85.501	54.6128
IL-18	869.735	1312.55	4410.18	4993.27	2159.03	509.207	956.052	980.383	343.777	472.12	95.7783	147.873	1083.56	472.671	1832.44	3444.17	4428.08	3057.79	3437.57	4363.21	-284.218	262.955	4215.84	2924.68	353.985	722.949	415.631	445.82	4186.37	3148.22	2099.13	766.236	6001.05	3122.37
IL-2	4.65933	5.99458	11.7317	11.0436	11.605	4.77424	2.27667	2.47506	0.432222	1.29667	0	0	1.05857	1.97855	28.765	66.2938	0	0	4.47167	7.02509	-0.193336	0.118393	-0.656664	5.88182	1.76833	2.93738	-0.0283333	0.877734	0.0666667	0.163299	5.73833	3.81547	7.992	17.8707
IL-22	42.219	31.228	506.503	574.203	1157.32	2132.19	114.818	114.79	36.0853	28.431	6.23	16.9226	38.3443	26.0767	2681.52	6357.52	474.293	473.069	531.132	639.437	14.3633	30.9625	450.385	366.527	18.8667	29.8923	20.454	40.1722	495.398	434.076	157.282	45.6349	753.574	573.861
IL-23	24.0877	37.2535	180.49	197.911	109.133	87.1675	73.505	64.9685	17.2822	26.0658	0.410023	21.9958	4.61714	20.0907	5998.02	14559.2	92.7467	89.7248	116.012	85.7307	4.275	28.774	240.263	167.398	0.238333	44.4353	5.27711	38.783	112.253	78.7605	52.3317	52.8152	91.9815	62.0002
IL-27	19.902	13.2503	36.075	44.2819	53.5817	29.9303	12.61	15.8167	11.4971	11.6191	4.2	6.66163	21.6371	14.6709	13.4333	10.2159	24.8683	50.544	29.4412	28.0621	11.825	14.2311	95.9183	195.425	23.5483	16.1825	-1.15026	29.4739	49.8067	68.8446	21.6933	12.2971	50.2125	32.2932
IL-28	3550.05	3229.69	590.243	418.133	510.02	195.446	130.642	176.405	217.134	365.264	3.16333	44.5914	-36.8457	43.4696	813.052	1714.27	149.392	297.105	362.937	259.884	23.95	59.458	524.11	319.117	-16.0667	132.252	131.053	203.604	272.735	235.099	194.053	212.948	133.06	217.822
IL-3	93.6343	108.739	13.4467	8.27978	20.6317	15.3346	10.7117	10.2807	7.58675	9.95155	-0.920002	2.51013	2.93571	2.25306	179.722	427.096	-0.653331	4.41234	18.9764	13.0457	2.26167	3.72783	18.3067	15.7627	2.38333	4.51922	8.48	11.0578	8.95833	7.9443	7.65833	7.83705	3.202	2.55014
IL-31	551.024	515.085	31.5083	45.262	102.458	45.0051	23.32	31.0414	17.1102	31.5944	5.21667	5.84662	4.48857	5.35877	70.255	126.58	9.71667	17.211	40.5707	51.4454	5.24	6.23454	39.4567	42.399	16.91	18.0682	14.4476	25.1645	3.18167	10.1885	31.705	31.7718	61.426	92.8743
IL-4	1.20633	1.22536	6.62667	11.3025	3.74833	1.41132	1.53333	1.09759	0.295793	0.759709	0.231669	0.681695	1.17571	0.599051	0.735001	0.682946	3.165	4.40528	4.66453	6.73321	0.628332	0.912053	1.86834	4.76798	1.70833	1.65553	0.530711	3.30317	4.44333	5.00691	2.54	1.40506	8.2965	6.27005
IL-5	-7.67332	5.02626	6.02499	30.6574	10.4567	9.60814	9.95834	8.53912	-14.8401	14.5182	-1.10667	6.4693	9.38714	4.55854	38.8217	102.008	4.94667	13.0461	7.22096	32.3849	-3.11834	4.32328	33.3817	43.5109	6.865	7.41506	8.76524	13.5382	20.36	32.9009	6.00167	5.51948	28.169	43.4968
IL-6	164.415	125.942	370.155	349.489	1124.19	1482.2	188.188	323.416	67.3673	54.0026	4.73167	8.41518	141.919	104.591	748.09	1660.35	144.625	167.775	43.5531	421.32	7.19668	42.4763	128.248	162.288	43.14	46.2188	32.8326	86.6415	119.195	108.106	194.358	120.442	506.589	553.673
IL-9	51.1877	120.939	275.967	298.623	258.648	176.587	18.7733	65.295	32.4247	54.9593	13.2717	33.2165	143.807	50.9434	128.735	121.92	186.878	319.393	135.602	252.625	-0.315	34.1866	788.335	1065.79	115.977	90.0095	99.5669	121.29	7.935	18.2778	113.758	130.072	501.728	599.144
IP-10	125.329	122.086	342.832	347.633	193.798	146.495	75.3017	99.3729	34.0348	19.5402	33.065	42.7065	124.964	85.6013	68.0767	74.6564	888.057	1195.15	676.134	1042.77	73.1467	40.8723	334.363	511.428	97.6683	70.8623	67.2057	77.481	164.222	132.651	138.13	130.439	1686.44	1779.87
LIF	4.80633	21.1114	0.0733347	4.5078	30.5233	17.9152	11.135	18.9593	-0.309844	2.99096	-4.56333	0	0.718571	1.64793	9.88334	8.2999	-10.5083	0	13.9057	11.6907	-1.95333	5.24461	-0.575	16.555	0.353335	3.83681	1.01214	12.5328	2.09333	4.72832	6.245	11.0916	-1.619	12.5099
MCP-1	46.1143	79.3415	227.742	246.098	255.397	538.341	45.52	75.7885	26.698	85.8719	19.3733	45.6757	314.919	227.447	32.2267	63.2696	152.627	239.419	-6.70384	66.3086	101.672	66.8043	12.24	71.0861	517.51	964.56	614.624	1338.34	157.992	197.802	22.29	21.8963	1726.38	2624.75
MCP-3	114.3	165.845	1431.62	1764.22	237.378	230.145	93.945	189.209	48.0534	132.678	2.44167	69.2718	268.287	151.446	-37.5968	111.055	249.935	219.896	675.133	1384.73	-59.3533	44.7109	399.592	400.709	157.027	270.703	158.098	292.705	365.35	401.221	308.607	94.5644	1097.66	1012.08
M-CSF	0.700332	0.529784	0.0833333	0.116905	0.536667	0.370765	0.141667	0.243509	0.0433333	0.0919239	0	0	0.157143	0.191982	0.0683333	0.167382	0	0	0.197857	0.7804	0.0250028	0.069401	0.175	0.313799	0.236667	0.227215	0.158333	0.387836	0	0	0.126667	0.268601	0.27	0.389872
MIP-1alpha	1.07833	0.861076	5.35833	5.13855	11.5817	16.2809	0.273332	1.88196	0.28	0.438777	0	0	1.04571	0.658733	1.385	1.14599	5.875	8.3085	3.6469	5.07776	0.33167	1.08787	10.7417	20.305	1.92	3.15713	0.635	1.26088	-0.025	0	1.98167	1.19977	12.6795	17.536
MIP-1beta	3.27567	2.69709	17.9683	17.1584	50.805	94.2991	5.855	5.5707	2.9677	2.41242	1.43667	0.90473	12.4771	7.57985	18.6883	36.7403	57.9833	32.1239	13.2619	18.8616	1.61	2.19278	16.5667	15.2885	30.4017	63.4823	8.26786	9.00588	15.6	11.3245	7.51167	3.73615	43.3825	26.1295
MIP-2	2.417	11.2242	6.67333	19.9643	10.7	18.0564	2.50833	5.74577	-8.39056	3.67523	4.32	3.87408	10.18	6.32798	6.28667	6.42303	14.0517	24.2962	7.39597	25.1902	-0.545	6.22207	8.195	27.2376	2.77	5.80688	2.95071	10.0583	11.555	12.4325	7.17833	8.16874	54.2365	33.6848
RANTES	174.981	68.9664	52.9533	57.8447	214.043	182.016	44.6917	84.9441	14.9486	21.8682	4.93	13.5405	51.3671	43.7315	12.9233	19.361	142.455	201.886	129.387	219.338	-3.78502	14.6755	97.1933	208.162	74.8917	111.86	29.6771	45.3951	4.15334	7.18591	80.1283	41.5828	534.928	591.869
TNF-alpha	90.8943	104.684	158.637	120.398	265.887	175.599	120.617	159.746	18.8708	18.4	2.075	3.48666	80.7343	50.4775	57.1283	87.2009	155.58	195.529	91.3664	131.451	-0.523332	5.06575	94.9933	69.6584	35.8	36.475	14.6424	25.461	94.9183	107.488	122.413	37.0107	323.898	404.731
